# Supplementary material for: Detecting joint attention events in mother-infant dyads: Sharing looks cannot be reliably identified by naïve third-party observers
Source: PLoS One. 2021 Jul 23;16(7):e0255241. doi: 10.1371/journal.pone.0255241 (PMC8301644; doi:10.1371/journal.pone.0255241)
Supplement: S1 Data — (XLSX) [file pone.0255241.s002.xlsx]

## Sheet: Set1Fleiss
raterAB	raterAS	raterBM	raterED	raterEH	raterEK	raterER	raterEX1	raterFL	raterFM	raterHB	raterJB	raterJC	raterKF	raterKL	raterKS	raterKS2	raterLB	raterLL	raterLS	raterLW	raterMH	raterMW	raterNW	raterSG	raterSK	raterSQ	raterSR	raterSS	raterTL	raterVH	raterWJ
Sharing Look	Sharing Look	Checking Look	Checking Look	Checking Look	Sharing Look	Sharing Look	Checking Look	Checking Look	Orienting Look	Checking Look	Checking Look	Sharing Look	Orienting Look	Orienting Look	Checking Look	Sharing Look	Checking Look	Checking Look	Checking Look	Sharing Look	Sharing Look	Sharing Look	Checking Look	Checking Look	Checking Look	Checking Look	Checking Look	Checking Look	Checking Look	Checking Look	Sharing Look
Orienting Look	Orienting Look	Orienting Look	Sharing Look	Sharing Look	Sharing Look	Sharing Look	Sharing Look	Sharing Look	Sharing Look	Sharing Look	Sharing Look	Sharing Look	Sharing Look	Orienting Look	Orienting Look	Orienting Look	Orienting Look	Orienting Look	Orienting Look	Orienting Look	Sharing Look	Orienting Look	Sharing Look	Checking Look	Checking Look	Orienting Look	Sharing Look	Sharing Look	Orienting Look	Orienting Look	Sharing Look
Sharing Look	Sharing Look	Checking Look	Checking Look	Checking Look	Checking Look	Checking Look	Orienting Look	Sharing Look	Sharing Look	Checking Look	Checking Look	Sharing Look	Orienting Look	Sharing Look	Checking Look	Sharing Look	Sharing Look	Sharing Look	Checking Look	Checking Look	Checking Look	Orienting Look	Checking Look	Did not see look	Did not see look	Checking Look	Sharing Look	Sharing Look	Checking Look	Checking Look	Checking Look
Orienting Look	Checking Look	Orienting Look	Orienting Look	Sharing Look	Checking Look	Checking Look	Orienting Look	Orienting Look	Orienting Look	Checking Look	Checking Look	Checking Look	Sharing Look	Checking Look	Sharing Look	Orienting Look	Orienting Look	Did not see look	Orienting Look	Sharing Look	Orienting Look	Checking Look	Checking Look	Orienting Look	Orienting Look	Checking Look	Checking Look	Orienting Look	Orienting Look	Orienting Look	Orienting Look
Sharing Look	Orienting Look	Did not see look	Sharing Look	Orienting Look	Checking Look	Checking Look	Orienting Look	Checking Look	Checking Look	Checking Look	Sharing Look	Checking Look	Orienting Look	Checking Look	Checking Look	Checking Look	Checking Look	Did not see look	Orienting Look	Checking Look	Checking Look	Orienting Look	Sharing Look	Checking Look	Orienting Look	Checking Look	Checking Look	Orienting Look	Sharing Look	Orienting Look	Sharing Look
Checking Look	Orienting Look	Orienting Look	Sharing Look	Sharing Look	Sharing Look	Sharing Look	Sharing Look	Sharing Look	Sharing Look	Sharing Look	Orienting Look	Sharing Look	Sharing Look	Sharing Look	Sharing Look	Sharing Look	Orienting Look	Orienting Look	Sharing Look	Sharing Look	Sharing Look	Sharing Look	Sharing Look	Sharing Look	Sharing Look	Sharing Look	Checking Look	Orienting Look	Sharing Look	Sharing Look	Sharing Look
Checking Look	Orienting Look	Sharing Look	Checking Look	Orienting Look	Checking Look	Orienting Look	Checking Look	Checking Look	Sharing Look	Checking Look	Orienting Look	Checking Look	Checking Look	Checking Look	Orienting Look	Orienting Look	Checking Look	Orienting Look	Sharing Look	Sharing Look	Orienting Look	Checking Look	Sharing Look	Sharing Look	Checking Look	Orienting Look	Orienting Look	Orienting Look	Sharing Look	Orienting Look	Checking Look
Orienting Look	Orienting Look	Checking Look	Checking Look	Orienting Look	Checking Look	Checking Look	Checking Look	Orienting Look	Checking Look	Checking Look	Orienting Look	Checking Look	Did not see look	Checking Look	Checking Look	Orienting Look	Orienting Look	Checking Look	Sharing Look	Did not see look	Orienting Look	Orienting Look	Checking Look	Did not see look	Sharing Look	Orienting Look	Checking Look	Orienting Look	Orienting Look	Orienting Look	Orienting Look
Orienting Look	Orienting Look	Checking Look	Sharing Look	Sharing Look	Orienting Look	Orienting Look	Checking Look	Orienting Look	Sharing Look	Checking Look	Did not see look	Checking Look	Checking Look	Checking Look	Checking Look	Sharing Look	Orienting Look	Orienting Look	Sharing Look	Checking Look	Sharing Look	Checking Look	Sharing Look	Checking Look	Orienting Look	Checking Look	Sharing Look	Checking Look	Sharing Look	Orienting Look	Checking Look
Checking Look	Orienting Look	Orienting Look	Sharing Look	Sharing Look	Orienting Look	Orienting Look	Checking Look	Orienting Look	Sharing Look	Sharing Look	Sharing Look	Sharing Look	Checking Look	Sharing Look	Orienting Look	Sharing Look	Sharing Look	Orienting Look	Checking Look	Sharing Look	Checking Look	Sharing Look	Checking Look	Sharing Look	Orienting Look	Checking Look	Orienting Look	Checking Look	Sharing Look	Orienting Look	Sharing Look
Checking Look	Sharing Look	Sharing Look	Sharing Look	Sharing Look	Checking Look	Sharing Look	Sharing Look	Orienting Look	Sharing Look	Sharing Look	Sharing Look	Orienting Look	Orienting Look	Checking Look	Sharing Look	Sharing Look	Sharing Look	Checking Look	Sharing Look	Sharing Look	Sharing Look	Sharing Look	Sharing Look	Sharing Look	Checking Look	Orienting Look	Sharing Look	Checking Look	Sharing Look	Orienting Look	Sharing Look
Checking Look	Sharing Look	Sharing Look	Sharing Look	Sharing Look	Sharing Look	Sharing Look	Sharing Look	Sharing Look	Sharing Look	Checking Look	Checking Look	Sharing Look	Checking Look	Sharing Look	Orienting Look	Sharing Look	Checking Look	Sharing Look	Sharing Look	Orienting Look	Sharing Look	Checking Look	Checking Look	Checking Look	Checking Look	Sharing Look	Sharing Look	Sharing Look	Sharing Look	Checking Look	Orienting Look
Sharing Look	Sharing Look	Sharing Look	Sharing Look	Sharing Look	Sharing Look	Checking Look	Sharing Look	Sharing Look	Sharing Look	Sharing Look	Sharing Look	Sharing Look	Checking Look	Sharing Look	Checking Look	Checking Look	Checking Look	Checking Look	Sharing Look	Sharing Look	Checking Look	Checking Look	Sharing Look	Sharing Look	Checking Look	Checking Look	Sharing Look	Sharing Look	Sharing Look	Checking Look	Sharing Look
Sharing Look	Orienting Look	Sharing Look	Sharing Look	Sharing Look	Sharing Look	Sharing Look	Sharing Look	Sharing Look	Sharing Look	Sharing Look	Sharing Look	Sharing Look	Sharing Look	Sharing Look	Sharing Look	Sharing Look	Sharing Look	Sharing Look	Orienting Look	Sharing Look	Sharing Look	Sharing Look	Sharing Look	Sharing Look	Sharing Look	Sharing Look	Sharing Look	Sharing Look	Sharing Look	Sharing Look	Did not see look
Sharing Look	Sharing Look	Sharing Look	Sharing Look	Sharing Look	Checking Look	Sharing Look	Sharing Look	Sharing Look	Sharing Look	Sharing Look	Sharing Look	Sharing Look	Checking Look	Sharing Look	Sharing Look	Sharing Look	Sharing Look	Sharing Look	Checking Look	Sharing Look	Orienting Look	Sharing Look	Sharing Look	Sharing Look	Sharing Look	Sharing Look	Sharing Look	Sharing Look	Sharing Look	Orienting Look	Checking Look
Sharing Look	Orienting Look	Sharing Look	Checking Look	Checking Look	Sharing Look	Orienting Look	Checking Look	Checking Look	Sharing Look	Orienting Look	Checking Look	Checking Look	Orienting Look	Orienting Look	Sharing Look	Sharing Look	Orienting Look	Orienting Look	Sharing Look	Sharing Look	Checking Look	Orienting Look	Checking Look	Checking Look	Orienting Look	Orienting Look	Sharing Look	Orienting Look	Sharing Look	Sharing Look	Sharing Look
Sharing Look	Sharing Look	Sharing Look	Sharing Look	Checking Look	Checking Look	Checking Look	Checking Look	Orienting Look	Did not see look	Checking Look	Checking Look	Orienting Look	Checking Look	Sharing Look	Checking Look	Checking Look	Orienting Look	Checking Look	Checking Look	Orienting Look	Orienting Look	Checking Look	Checking Look	Checking Look	Checking Look	Sharing Look	Checking Look	Checking Look	Sharing Look	Checking Look	Orienting Look
Sharing Look	Did not see look	Orienting Look	Checking Look	Checking Look	Checking Look	Checking Look	Orienting Look	Orienting Look	Checking Look	Orienting Look	Checking Look	Orienting Look	Orienting Look	Orienting Look	Orienting Look	Sharing Look	Sharing Look	Orienting Look	Orienting Look	Orienting Look	Checking Look	Checking Look	Orienting Look	Orienting Look	Checking Look	Checking Look	Sharing Look	Orienting Look	Checking Look	Orienting Look	Sharing Look
Checking Look	Checking Look	Checking Look	Checking Look	Orienting Look	Checking Look	Did not see look	Checking Look	Checking Look	Checking Look	Checking Look	Checking Look	Sharing Look	Did not see look	Checking Look	Checking Look	Orienting Look	Checking Look	Orienting Look	Checking Look	Checking Look	Checking Look	Orienting Look	Orienting Look	Orienting Look	Checking Look	Checking Look	Checking Look	Checking Look	Checking Look	Checking Look	Checking Look
Orienting Look	Orienting Look	Did not see look	Did not see look	Orienting Look	Orienting Look	Orienting Look	Orienting Look	Checking Look	Sharing Look	Orienting Look	Orienting Look	Sharing Look	Orienting Look	Checking Look	Orienting Look	Orienting Look	Orienting Look	Orienting Look	Checking Look	Checking Look	Sharing Look	Orienting Look	Checking Look	Checking Look	Orienting Look	Checking Look	Checking Look	Checking Look	Checking Look	Checking Look	Orienting Look
Checking Look	Checking Look	Sharing Look	Orienting Look	Checking Look	Checking Look	Checking Look	Sharing Look	Sharing Look	Did not see look	Checking Look	Sharing Look	Orienting Look	Sharing Look	Checking Look	Orienting Look	Did not see look	Did not see look	Orienting Look	Orienting Look	Sharing Look	Orienting Look	Sharing Look	Checking Look	Sharing Look	Checking Look	Sharing Look	Checking Look	Sharing Look	Checking Look	Sharing Look	Checking Look
Checking Look	Sharing Look	Orienting Look	Sharing Look	Sharing Look	Sharing Look	Orienting Look	Checking Look	Sharing Look	Did not see look	Checking Look	Sharing Look	Sharing Look	Checking Look	Checking Look	Checking Look	Sharing Look	Sharing Look	Checking Look	Sharing Look	Orienting Look	Sharing Look	Checking Look	Checking Look	Checking Look	Orienting Look	Sharing Look	Sharing Look	Checking Look	Sharing Look	Sharing Look	Sharing Look
Orienting Look	Orienting Look	Orienting Look	Checking Look	Checking Look	Sharing Look	Orienting Look	Sharing Look	Sharing Look	Sharing Look	Sharing Look	Orienting Look	Orienting Look	Checking Look	Orienting Look	Checking Look	Orienting Look	Orienting Look	Checking Look	Checking Look	Orienting Look	Checking Look	Orienting Look	Sharing Look	Orienting Look	Checking Look	Sharing Look	Sharing Look	Checking Look	Checking Look	Sharing Look	Checking Look
Checking Look	Orienting Look	Orienting Look	Checking Look	Did not see look	Checking Look	Sharing Look	Checking Look	Sharing Look	Orienting Look	Checking Look	Checking Look	Checking Look	Orienting Look	Orienting Look	Orienting Look	Sharing Look	Sharing Look	Orienting Look	Checking Look	Orienting Look	Orienting Look	Orienting Look	Orienting Look	Orienting Look	Checking Look	Orienting Look	Sharing Look	Orienting Look	Sharing Look	Checking Look	Sharing Look
Orienting Look	Orienting Look	Orienting Look	Sharing Look	Sharing Look	Checking Look	Orienting Look	Sharing Look	Orienting Look	Orienting Look	Checking Look	Sharing Look	Orienting Look	Orienting Look	Checking Look	Checking Look	Checking Look	Orienting Look	Orienting Look	Sharing Look	Orienting Look	Checking Look	Checking Look	Sharing Look	Checking Look	Sharing Look	Orienting Look	Checking Look	Orienting Look	Checking Look	Orienting Look	Checking Look
Checking Look	Orienting Look	Sharing Look	Orienting Look	Orienting Look	Checking Look	Orienting Look	Checking Look	Orienting Look	Did not see look	Checking Look	Sharing Look	Orienting Look	Checking Look	Checking Look	Orienting Look	Orienting Look	Sharing Look	Orienting Look	Sharing Look	Checking Look	Checking Look	Checking Look	Checking Look	Checking Look	Checking Look	Orienting Look	Checking Look	Orienting Look	Checking Look	Sharing Look	Checking Look
Checking Look	Orienting Look	Checking Look	Checking Look	Sharing Look	Checking Look	Checking Look	Orienting Look	Orienting Look	Checking Look	Checking Look	Orienting Look	Checking Look	Checking Look	Orienting Look	Checking Look	Checking Look	Orienting Look	Checking Look	Checking Look	Checking Look	Sharing Look	Orienting Look	Sharing Look	Checking Look	Checking Look	Checking Look	Orienting Look	Checking Look	Checking Look	Orienting Look	Checking Look
Checking Look	Checking Look	Sharing Look	Sharing Look	Sharing Look	Sharing Look	Checking Look	Checking Look	Sharing Look	Sharing Look	Checking Look	Sharing Look	Sharing Look	Sharing Look	Checking Look	Checking Look	Orienting Look	Sharing Look	Orienting Look	Sharing Look	Sharing Look	Sharing Look	Sharing Look	Checking Look	Checking Look	Checking Look	Sharing Look	Checking Look	Checking Look	Sharing Look	Checking Look	Orienting Look
Checking Look	Orienting Look	Orienting Look	Orienting Look	Orienting Look	Orienting Look	Orienting Look	Orienting Look	Orienting Look	Orienting Look	Orienting Look	Checking Look	Orienting Look	Orienting Look	Orienting Look	Orienting Look	Orienting Look	Orienting Look	Orienting Look	Orienting Look	Orienting Look	Checking Look	Orienting Look	Orienting Look	Orienting Look	Did not see look	Orienting Look	Orienting Look	Orienting Look	Orienting Look	Orienting Look	Checking Look
Orienting Look	Orienting Look	Orienting Look	Orienting Look	Orienting Look	Orienting Look	Orienting Look	Checking Look	Orienting Look	Checking Look	Checking Look	Sharing Look	Orienting Look	Orienting Look	Orienting Look	Orienting Look	Checking Look	Sharing Look	Orienting Look	Orienting Look	Orienting Look	Orienting Look	Orienting Look	Checking Look	Checking Look	Orienting Look	Checking Look	Orienting Look	Orienting Look	Orienting Look	Orienting Look	Orienting Look

## Sheet: Set1MotherFleiss
raterEH	raterER	raterEX1	raterFL	raterFM	raterHB	raterJB	raterJC	raterKL	raterLB	raterNW	raterSQ	raterSR	raterVH
Checking Look	Sharing Look	Checking Look	Checking Look	Orienting Look	Checking Look	Checking Look	Sharing Look	Orienting Look	Checking Look	Checking Look	Checking Look	Checking Look	Checking Look
Sharing Look	Sharing Look	Sharing Look	Sharing Look	Sharing Look	Sharing Look	Sharing Look	Sharing Look	Orienting Look	Orienting Look	Sharing Look	Orienting Look	Sharing Look	Orienting Look
Checking Look	Checking Look	Orienting Look	Sharing Look	Sharing Look	Checking Look	Checking Look	Sharing Look	Sharing Look	Sharing Look	Checking Look	Checking Look	Sharing Look	Checking Look
Sharing Look	Checking Look	Orienting Look	Orienting Look	Orienting Look	Checking Look	Checking Look	Checking Look	Checking Look	Orienting Look	Checking Look	Checking Look	Checking Look	Orienting Look
Orienting Look	Checking Look	Orienting Look	Checking Look	Checking Look	Checking Look	Sharing Look	Checking Look	Checking Look	Checking Look	Sharing Look	Checking Look	Checking Look	Orienting Look
Sharing Look	Sharing Look	Sharing Look	Sharing Look	Sharing Look	Sharing Look	Orienting Look	Sharing Look	Sharing Look	Orienting Look	Sharing Look	Sharing Look	Checking Look	Sharing Look
Orienting Look	Orienting Look	Checking Look	Checking Look	Sharing Look	Checking Look	Orienting Look	Checking Look	Checking Look	Checking Look	Sharing Look	Orienting Look	Orienting Look	Orienting Look
Orienting Look	Checking Look	Checking Look	Orienting Look	Checking Look	Checking Look	Orienting Look	Checking Look	Checking Look	Orienting Look	Checking Look	Orienting Look	Checking Look	Orienting Look
Sharing Look	Orienting Look	Checking Look	Orienting Look	Sharing Look	Checking Look	Did not see look	Checking Look	Checking Look	Orienting Look	Sharing Look	Checking Look	Sharing Look	Orienting Look
Sharing Look	Orienting Look	Checking Look	Orienting Look	Sharing Look	Sharing Look	Sharing Look	Sharing Look	Sharing Look	Sharing Look	Checking Look	Checking Look	Orienting Look	Orienting Look
Sharing Look	Sharing Look	Sharing Look	Orienting Look	Sharing Look	Sharing Look	Sharing Look	Orienting Look	Checking Look	Sharing Look	Sharing Look	Orienting Look	Sharing Look	Orienting Look
Sharing Look	Sharing Look	Sharing Look	Sharing Look	Sharing Look	Checking Look	Checking Look	Sharing Look	Sharing Look	Checking Look	Checking Look	Sharing Look	Sharing Look	Checking Look
Sharing Look	Checking Look	Sharing Look	Sharing Look	Sharing Look	Sharing Look	Sharing Look	Sharing Look	Sharing Look	Checking Look	Sharing Look	Checking Look	Sharing Look	Checking Look
Sharing Look	Sharing Look	Sharing Look	Sharing Look	Sharing Look	Sharing Look	Sharing Look	Sharing Look	Sharing Look	Sharing Look	Sharing Look	Sharing Look	Sharing Look	Sharing Look
Sharing Look	Sharing Look	Sharing Look	Sharing Look	Sharing Look	Sharing Look	Sharing Look	Sharing Look	Sharing Look	Sharing Look	Sharing Look	Sharing Look	Sharing Look	Orienting Look
Checking Look	Orienting Look	Checking Look	Checking Look	Sharing Look	Orienting Look	Checking Look	Checking Look	Orienting Look	Orienting Look	Checking Look	Orienting Look	Sharing Look	Sharing Look
Checking Look	Checking Look	Checking Look	Orienting Look	Did not see look	Checking Look	Checking Look	Orienting Look	Sharing Look	Orienting Look	Checking Look	Sharing Look	Checking Look	Checking Look
Checking Look	Checking Look	Orienting Look	Orienting Look	Checking Look	Orienting Look	Checking Look	Orienting Look	Orienting Look	Sharing Look	Orienting Look	Checking Look	Sharing Look	Orienting Look
Orienting Look	Did not see look	Checking Look	Checking Look	Checking Look	Checking Look	Checking Look	Sharing Look	Checking Look	Checking Look	Orienting Look	Checking Look	Checking Look	Checking Look
Orienting Look	Orienting Look	Orienting Look	Checking Look	Sharing Look	Orienting Look	Orienting Look	Sharing Look	Checking Look	Orienting Look	Checking Look	Checking Look	Checking Look	Checking Look
Checking Look	Checking Look	Sharing Look	Sharing Look	Did not see look	Checking Look	Sharing Look	Orienting Look	Checking Look	Did not see look	Checking Look	Sharing Look	Checking Look	Sharing Look
Sharing Look	Orienting Look	Checking Look	Sharing Look	Did not see look	Checking Look	Sharing Look	Sharing Look	Checking Look	Sharing Look	Checking Look	Sharing Look	Sharing Look	Sharing Look
Checking Look	Orienting Look	Sharing Look	Sharing Look	Sharing Look	Sharing Look	Orienting Look	Orienting Look	Orienting Look	Orienting Look	Sharing Look	Sharing Look	Sharing Look	Sharing Look
Did not see look	Sharing Look	Checking Look	Sharing Look	Orienting Look	Checking Look	Checking Look	Checking Look	Orienting Look	Sharing Look	Orienting Look	Orienting Look	Sharing Look	Checking Look
Sharing Look	Orienting Look	Sharing Look	Orienting Look	Orienting Look	Checking Look	Sharing Look	Orienting Look	Checking Look	Orienting Look	Sharing Look	Orienting Look	Checking Look	Orienting Look
Orienting Look	Orienting Look	Checking Look	Orienting Look	Did not see look	Checking Look	Sharing Look	Orienting Look	Checking Look	Sharing Look	Checking Look	Orienting Look	Checking Look	Sharing Look
Sharing Look	Checking Look	Orienting Look	Orienting Look	Checking Look	Checking Look	Orienting Look	Checking Look	Orienting Look	Orienting Look	Sharing Look	Checking Look	Orienting Look	Orienting Look
Sharing Look	Checking Look	Checking Look	Sharing Look	Sharing Look	Checking Look	Sharing Look	Sharing Look	Checking Look	Sharing Look	Checking Look	Sharing Look	Checking Look	Checking Look
Orienting Look	Orienting Look	Orienting Look	Orienting Look	Orienting Look	Orienting Look	Checking Look	Orienting Look	Orienting Look	Orienting Look	Orienting Look	Orienting Look	Orienting Look	Orienting Look
Orienting Look	Orienting Look	Checking Look	Orienting Look	Checking Look	Checking Look	Sharing Look	Orienting Look	Orienting Look	Sharing Look	Checking Look	Checking Look	Orienting Look	Orienting Look

## Sheet: Set1NonMotherFleiss
raterAB	raterAS	raterBM	raterED	raterEK	raterKF	raterKS	raterKS2	raterLL	raterLS	raterLW	raterMH	raterMW	raterSG	raterSK	raterSS	raterTL	raterWJ
Sharing Look	Sharing Look	Checking Look	Checking Look	Sharing Look	Orienting Look	Checking Look	Sharing Look	Checking Look	Checking Look	Sharing Look	Sharing Look	Sharing Look	Checking Look	Checking Look	Checking Look	Checking Look	Sharing Look
Orienting Look	Orienting Look	Orienting Look	Sharing Look	Sharing Look	Sharing Look	Orienting Look	Orienting Look	Orienting Look	Orienting Look	Orienting Look	Sharing Look	Orienting Look	Checking Look	Checking Look	Sharing Look	Orienting Look	Sharing Look
Sharing Look	Sharing Look	Checking Look	Checking Look	Checking Look	Orienting Look	Checking Look	Sharing Look	Sharing Look	Checking Look	Checking Look	Checking Look	Orienting Look	Did not see look	Did not see look	Sharing Look	Checking Look	Checking Look
Orienting Look	Checking Look	Orienting Look	Orienting Look	Checking Look	Sharing Look	Sharing Look	Orienting Look	Did not see look	Orienting Look	Sharing Look	Orienting Look	Checking Look	Orienting Look	Orienting Look	Orienting Look	Orienting Look	Orienting Look
Sharing Look	Orienting Look	Did not see look	Sharing Look	Checking Look	Orienting Look	Checking Look	Checking Look	Did not see look	Orienting Look	Checking Look	Checking Look	Orienting Look	Checking Look	Orienting Look	Orienting Look	Sharing Look	Sharing Look
Checking Look	Orienting Look	Orienting Look	Sharing Look	Sharing Look	Sharing Look	Sharing Look	Sharing Look	Orienting Look	Sharing Look	Sharing Look	Sharing Look	Sharing Look	Sharing Look	Sharing Look	Orienting Look	Sharing Look	Sharing Look
Checking Look	Orienting Look	Sharing Look	Checking Look	Checking Look	Checking Look	Orienting Look	Orienting Look	Orienting Look	Sharing Look	Sharing Look	Orienting Look	Checking Look	Sharing Look	Checking Look	Orienting Look	Sharing Look	Checking Look
Orienting Look	Orienting Look	Checking Look	Checking Look	Checking Look	Did not see look	Checking Look	Orienting Look	Checking Look	Sharing Look	Did not see look	Orienting Look	Orienting Look	Did not see look	Sharing Look	Orienting Look	Orienting Look	Orienting Look
Orienting Look	Orienting Look	Checking Look	Sharing Look	Orienting Look	Checking Look	Checking Look	Sharing Look	Orienting Look	Sharing Look	Checking Look	Sharing Look	Checking Look	Checking Look	Orienting Look	Checking Look	Sharing Look	Checking Look
Checking Look	Orienting Look	Orienting Look	Sharing Look	Orienting Look	Checking Look	Orienting Look	Sharing Look	Orienting Look	Checking Look	Sharing Look	Checking Look	Sharing Look	Sharing Look	Orienting Look	Checking Look	Sharing Look	Sharing Look
Checking Look	Sharing Look	Sharing Look	Sharing Look	Checking Look	Orienting Look	Sharing Look	Sharing Look	Checking Look	Sharing Look	Sharing Look	Sharing Look	Sharing Look	Sharing Look	Checking Look	Checking Look	Sharing Look	Sharing Look
Checking Look	Sharing Look	Sharing Look	Sharing Look	Sharing Look	Checking Look	Orienting Look	Sharing Look	Sharing Look	Sharing Look	Orienting Look	Sharing Look	Checking Look	Checking Look	Checking Look	Sharing Look	Sharing Look	Orienting Look
Sharing Look	Sharing Look	Sharing Look	Sharing Look	Sharing Look	Checking Look	Checking Look	Checking Look	Checking Look	Sharing Look	Sharing Look	Checking Look	Checking Look	Sharing Look	Checking Look	Sharing Look	Sharing Look	Sharing Look
Sharing Look	Orienting Look	Sharing Look	Sharing Look	Sharing Look	Sharing Look	Sharing Look	Sharing Look	Sharing Look	Orienting Look	Sharing Look	Sharing Look	Sharing Look	Sharing Look	Sharing Look	Sharing Look	Sharing Look	Did not see look
Sharing Look	Sharing Look	Sharing Look	Sharing Look	Checking Look	Checking Look	Sharing Look	Sharing Look	Sharing Look	Checking Look	Sharing Look	Orienting Look	Sharing Look	Sharing Look	Sharing Look	Sharing Look	Sharing Look	Checking Look
Sharing Look	Orienting Look	Sharing Look	Checking Look	Sharing Look	Orienting Look	Sharing Look	Sharing Look	Orienting Look	Sharing Look	Sharing Look	Checking Look	Orienting Look	Checking Look	Orienting Look	Orienting Look	Sharing Look	Sharing Look
Sharing Look	Sharing Look	Sharing Look	Sharing Look	Checking Look	Checking Look	Checking Look	Checking Look	Checking Look	Checking Look	Orienting Look	Orienting Look	Checking Look	Checking Look	Checking Look	Checking Look	Sharing Look	Orienting Look
Sharing Look	Did not see look	Orienting Look	Checking Look	Checking Look	Orienting Look	Orienting Look	Sharing Look	Orienting Look	Orienting Look	Orienting Look	Checking Look	Checking Look	Orienting Look	Checking Look	Orienting Look	Checking Look	Sharing Look
Checking Look	Checking Look	Checking Look	Checking Look	Checking Look	Did not see look	Checking Look	Orienting Look	Orienting Look	Checking Look	Checking Look	Checking Look	Orienting Look	Orienting Look	Checking Look	Checking Look	Checking Look	Checking Look
Orienting Look	Orienting Look	Did not see look	Did not see look	Orienting Look	Orienting Look	Orienting Look	Orienting Look	Orienting Look	Checking Look	Checking Look	Sharing Look	Orienting Look	Checking Look	Orienting Look	Checking Look	Checking Look	Orienting Look
Checking Look	Checking Look	Sharing Look	Orienting Look	Checking Look	Sharing Look	Orienting Look	Did not see look	Orienting Look	Orienting Look	Sharing Look	Orienting Look	Sharing Look	Sharing Look	Checking Look	Sharing Look	Checking Look	Checking Look
Checking Look	Sharing Look	Orienting Look	Sharing Look	Sharing Look	Checking Look	Checking Look	Sharing Look	Checking Look	Sharing Look	Orienting Look	Sharing Look	Checking Look	Checking Look	Orienting Look	Checking Look	Sharing Look	Sharing Look
Orienting Look	Orienting Look	Orienting Look	Checking Look	Sharing Look	Checking Look	Checking Look	Orienting Look	Checking Look	Checking Look	Orienting Look	Checking Look	Orienting Look	Orienting Look	Checking Look	Checking Look	Checking Look	Checking Look
Checking Look	Orienting Look	Orienting Look	Checking Look	Checking Look	Orienting Look	Orienting Look	Sharing Look	Orienting Look	Checking Look	Orienting Look	Orienting Look	Orienting Look	Orienting Look	Checking Look	Orienting Look	Sharing Look	Sharing Look
Orienting Look	Orienting Look	Orienting Look	Sharing Look	Checking Look	Orienting Look	Checking Look	Checking Look	Orienting Look	Sharing Look	Orienting Look	Checking Look	Checking Look	Checking Look	Sharing Look	Orienting Look	Checking Look	Checking Look
Checking Look	Orienting Look	Sharing Look	Orienting Look	Checking Look	Checking Look	Orienting Look	Orienting Look	Orienting Look	Sharing Look	Checking Look	Checking Look	Checking Look	Checking Look	Checking Look	Orienting Look	Checking Look	Checking Look
Checking Look	Orienting Look	Checking Look	Checking Look	Checking Look	Checking Look	Checking Look	Checking Look	Checking Look	Checking Look	Checking Look	Sharing Look	Orienting Look	Checking Look	Checking Look	Checking Look	Checking Look	Checking Look
Checking Look	Checking Look	Sharing Look	Sharing Look	Sharing Look	Sharing Look	Checking Look	Orienting Look	Orienting Look	Sharing Look	Sharing Look	Sharing Look	Sharing Look	Checking Look	Checking Look	Checking Look	Sharing Look	Orienting Look
Checking Look	Orienting Look	Orienting Look	Orienting Look	Orienting Look	Orienting Look	Orienting Look	Orienting Look	Orienting Look	Orienting Look	Orienting Look	Checking Look	Orienting Look	Orienting Look	Did not see look	Orienting Look	Orienting Look	Checking Look
Orienting Look	Orienting Look	Orienting Look	Orienting Look	Orienting Look	Orienting Look	Orienting Look	Checking Look	Orienting Look	Orienting Look	Orienting Look	Orienting Look	Orienting Look	Checking Look	Orienting Look	Orienting Look	Orienting Look	Orienting Look

## Sheet: Set2Fleiss
raterAB	raterAS	raterBM	raterED	raterEH	raterEK	raterER	raterEX1	raterFL	raterFM	raterHB	raterJB	raterJC	raterKF	raterKL	raterKS	raterKS2	raterLB	raterLL	raterLS	raterLW	raterMH	raterMW	raterNW	raterSG	raterSK	raterSQ	raterSR	raterSS	raterTL	raterVH	raterWJ
Sharing Look	Orienting Look	Sharing Look	Sharing Look	Sharing Look	Checking Look	Sharing Look	Sharing Look	Orienting Look	Sharing Look	Sharing Look	Sharing Look	Sharing Look	Orienting Look	Sharing Look	Checking Look	Checking Look	Sharing Look	Sharing Look	Checking Look	Sharing Look	Sharing Look	Sharing Look	Sharing Look	Sharing Look	Orienting Look	Sharing Look	Checking Look	Checking Look	Sharing Look	Sharing Look	Checking Look
Checking Look	Checking Look	Orienting Look	Orienting Look	Orienting Look	Checking Look	Checking Look	Orienting Look	Checking Look	Sharing Look	Checking Look	Orienting Look	Sharing Look	Checking Look	Orienting Look	Orienting Look	Checking Look	Sharing Look	Orienting Look	Sharing Look	Checking Look	Orienting Look	Orienting Look	Checking Look	Checking Look	Orienting Look	Orienting Look	Did not see look	Checking Look	Checking Look	Orienting Look	Checking Look
Checking Look	Orienting Look	Orienting Look	Sharing Look	Checking Look	Checking Look	Did not see look	Checking Look	Sharing Look	Orienting Look	Sharing Look	Checking Look	Sharing Look	Did not see look	Orienting Look	Checking Look	Orienting Look	Checking Look	Checking Look	Orienting Look	Checking Look	Sharing Look	Orienting Look	Orienting Look	Checking Look	Checking Look	Orienting Look	Checking Look	Orienting Look	Checking Look	Orienting Look	Checking Look
Checking Look	Checking Look	Checking Look	Sharing Look	Checking Look	Checking Look	Checking Look	Sharing Look	Orienting Look	Sharing Look	Checking Look	Sharing Look	Sharing Look	Checking Look	Sharing Look	Checking Look	Checking Look	Checking Look	Sharing Look	Sharing Look	Checking Look	Sharing Look	Sharing Look	Sharing Look	Checking Look	Checking Look	Checking Look	Sharing Look	Checking Look	Sharing Look	Checking Look	Sharing Look
Checking Look	Checking Look	Checking Look	Checking Look	Checking Look	Checking Look	Checking Look	Sharing Look	Checking Look	Checking Look	Checking Look	Checking Look	Checking Look	Checking Look	Checking Look	Checking Look	Checking Look	Checking Look	Checking Look	Sharing Look	Checking Look	Checking Look	Checking Look	Checking Look	Checking Look	Checking Look	Checking Look	Checking Look	Checking Look	Checking Look	Checking Look	Sharing Look
Checking Look	Checking Look	Sharing Look	Sharing Look	Checking Look	Checking Look	Did not see look	Checking Look	Sharing Look	Sharing Look	Sharing Look	Sharing Look	Checking Look	Did not see look	Checking Look	Checking Look	Orienting Look	Checking Look	Checking Look	Sharing Look	Checking Look	Sharing Look	Checking Look	Checking Look	Sharing Look	Sharing Look	Checking Look	Checking Look	Sharing Look	Checking Look	Did not see look	Checking Look
Orienting Look	Orienting Look	Orienting Look	Checking Look	Orienting Look	Orienting Look	Orienting Look	Orienting Look	Orienting Look	Orienting Look	Orienting Look	Checking Look	Checking Look	Orienting Look	Orienting Look	Checking Look	Checking Look	Orienting Look	Orienting Look	Orienting Look	Checking Look	Checking Look	Orienting Look	Orienting Look	Checking Look	Orienting Look	Orienting Look	Checking Look	Orienting Look	Orienting Look	Orienting Look	Checking Look
Orienting Look	Orienting Look	Sharing Look	Orienting Look	Sharing Look	Sharing Look	Sharing Look	Sharing Look	Sharing Look	Sharing Look	Sharing Look	Sharing Look	Orienting Look	Orienting Look	Sharing Look	Orienting Look	Sharing Look	Sharing Look	Sharing Look	Sharing Look	Checking Look	Did not see look	Sharing Look	Sharing Look	Sharing Look	Sharing Look	Sharing Look	Sharing Look	Orienting Look	Sharing Look	Orienting Look	Checking Look
Checking Look	Checking Look	Checking Look	Checking Look	Checking Look	Checking Look	Checking Look	Orienting Look	Checking Look	Checking Look	Checking Look	Checking Look	Checking Look	Checking Look	Orienting Look	Checking Look	Sharing Look	Sharing Look	Checking Look	Orienting Look	Checking Look	Checking Look	Checking Look	Checking Look	Checking Look	Checking Look	Checking Look	Checking Look	Checking Look	Checking Look	Checking Look	Checking Look
Checking Look	Sharing Look	Sharing Look	Sharing Look	Sharing Look	Sharing Look	Checking Look	Sharing Look	Orienting Look	Checking Look	Sharing Look	Checking Look	Checking Look	Checking Look	Sharing Look	Checking Look	Checking Look	Sharing Look	Sharing Look	Sharing Look	Sharing Look	Sharing Look	Sharing Look	Sharing Look	Sharing Look	Sharing Look	Sharing Look	Checking Look	Checking Look	Checking Look	Orienting Look	Checking Look
Orienting Look	Checking Look	Orienting Look	Orienting Look	Checking Look	Checking Look	Orienting Look	Checking Look	Sharing Look	Sharing Look	Sharing Look	Sharing Look	Orienting Look	Orienting Look	Orienting Look	Orienting Look	Sharing Look	Orienting Look	Sharing Look	Orienting Look	Sharing Look	Sharing Look	Checking Look	Checking Look	Sharing Look	Orienting Look	Checking Look	Checking Look	Orienting Look	Sharing Look	Checking Look	Sharing Look
Sharing Look	Sharing Look	Orienting Look	Sharing Look	Sharing Look	Sharing Look	Checking Look	Sharing Look	Sharing Look	Sharing Look	Sharing Look	Sharing Look	Checking Look	Orienting Look	Checking Look	Checking Look	Sharing Look	Sharing Look	Sharing Look	Sharing Look	Sharing Look	Checking Look	Orienting Look	Sharing Look	Checking Look	Sharing Look	Sharing Look	Checking Look	Sharing Look	Sharing Look	Sharing Look	Sharing Look
Checking Look	Checking Look	Orienting Look	Checking Look	Orienting Look	Checking Look	Checking Look	Checking Look	Orienting Look	Did not see look	Checking Look	Checking Look	Checking Look	Checking Look	Orienting Look	Checking Look	Checking Look	Sharing Look	Orienting Look	Checking Look	Checking Look	Orienting Look	Checking Look	Orienting Look	Checking Look	Checking Look	Checking Look	Checking Look	Orienting Look	Checking Look	Orienting Look	Orienting Look
Checking Look	Checking Look	Checking Look	Sharing Look	Checking Look	Checking Look	Checking Look	Checking Look	Checking Look	Checking Look	Checking Look	Checking Look	Checking Look	Checking Look	Checking Look	Checking Look	Checking Look	Checking Look	Checking Look	Checking Look	Checking Look	Checking Look	Checking Look	Checking Look	Checking Look	Orienting Look	Sharing Look	Checking Look	Checking Look	Checking Look	Checking Look	Checking Look
Checking Look	Sharing Look	Orienting Look	Sharing Look	Sharing Look	Sharing Look	Sharing Look	Sharing Look	Orienting Look	Sharing Look	Sharing Look	Checking Look	Orienting Look	Sharing Look	Checking Look	Checking Look	Sharing Look	Orienting Look	Sharing Look	Sharing Look	Sharing Look	Checking Look	Orienting Look	Checking Look	Sharing Look	Orienting Look	Checking Look	Sharing Look	Orienting Look	Sharing Look	Checking Look	Sharing Look
Sharing Look	Sharing Look	Sharing Look	Sharing Look	Orienting Look	Sharing Look	Sharing Look	Sharing Look	Sharing Look	Sharing Look	Sharing Look	Orienting Look	Sharing Look	Orienting Look	Orienting Look	Checking Look	Orienting Look	Orienting Look	Sharing Look	Sharing Look	Sharing Look	Sharing Look	Sharing Look	Sharing Look	Checking Look	Checking Look	Orienting Look	Sharing Look	Sharing Look	Sharing Look	Orienting Look	Sharing Look
Sharing Look	Sharing Look	Sharing Look	Checking Look	Sharing Look	Sharing Look	Sharing Look	Checking Look	Sharing Look	Sharing Look	Sharing Look	Checking Look	Orienting Look	Sharing Look	Orienting Look	Checking Look	Orienting Look	Orienting Look	Sharing Look	Sharing Look	Sharing Look	Sharing Look	Orienting Look	Sharing Look	Sharing Look	Orienting Look	Orienting Look	Sharing Look	Sharing Look	Sharing Look	Orienting Look	Sharing Look
Sharing Look	Sharing Look	Sharing Look	Sharing Look	Sharing Look	Sharing Look	Sharing Look	Sharing Look	Sharing Look	Sharing Look	Sharing Look	Sharing Look	Sharing Look	Sharing Look	Orienting Look	Sharing Look	Sharing Look	Sharing Look	Sharing Look	Sharing Look	Sharing Look	Sharing Look	Sharing Look	Sharing Look	Sharing Look	Did not see look	Sharing Look	Sharing Look	Sharing Look	Sharing Look	Sharing Look	Sharing Look
Checking Look	Checking Look	Checking Look	Sharing Look	Checking Look	Checking Look	Checking Look	Checking Look	Checking Look	Checking Look	Checking Look	Checking Look	Checking Look	Checking Look	Checking Look	Checking Look	Checking Look	Checking Look	Sharing Look	Sharing Look	Checking Look	Checking Look	Checking Look	Checking Look	Did not see look	Checking Look	Checking Look	Checking Look	Checking Look	Checking Look	Checking Look	Checking Look
Checking Look	Checking Look	Orienting Look	Checking Look	Sharing Look	Checking Look	Checking Look	Sharing Look	Orienting Look	Sharing Look	Sharing Look	Sharing Look	Checking Look	Checking Look	Orienting Look	Checking Look	Orienting Look	Checking Look	Sharing Look	Checking Look	Checking Look	Sharing Look	Checking Look	Did not see look	Checking Look	Checking Look	Sharing Look	Checking Look	Orienting Look	Checking Look	Checking Look	Orienting Look
Orienting Look	Orienting Look	Sharing Look	Checking Look	Sharing Look	Orienting Look	Orienting Look	Sharing Look	Orienting Look	Orienting Look	Sharing Look	Sharing Look	Sharing Look	Orienting Look	Sharing Look	Orienting Look	Sharing Look	Orienting Look	Checking Look	Checking Look	Checking Look	Sharing Look	Sharing Look	Checking Look	Sharing Look	Checking Look	Orienting Look	Orienting Look	Orienting Look	Checking Look	Orienting Look	Checking Look
Checking Look	Checking Look	Orienting Look	Checking Look	Orienting Look	Checking Look	Orienting Look	Checking Look	Checking Look	Orienting Look	Orienting Look	Orienting Look	Checking Look	Orienting Look	Checking Look	Orienting Look	Checking Look	Orienting Look	Orienting Look	Orienting Look	Orienting Look	Checking Look	Sharing Look	Checking Look	Orienting Look	Orienting Look	Orienting Look	Checking Look	Orienting Look	Orienting Look	Orienting Look	Orienting Look
Orienting Look	Orienting Look	Orienting Look	Orienting Look	Orienting Look	Checking Look	Checking Look	Checking Look	Checking Look	Orienting Look	Sharing Look	Orienting Look	Sharing Look	Orienting Look	Orienting Look	Orienting Look	Orienting Look	Checking Look	Orienting Look	Orienting Look	Checking Look	Checking Look	Orienting Look	Checking Look	Checking Look	Checking Look	Orienting Look	Checking Look	Checking Look	Checking Look	Orienting Look	Sharing Look
Sharing Look	Sharing Look	Checking Look	Checking Look	Checking Look	Checking Look	Sharing Look	Orienting Look	Checking Look	Orienting Look	Checking Look	Checking Look	Checking Look	Orienting Look	Orienting Look	Orienting Look	Checking Look	Checking Look	Checking Look	Orienting Look	Checking Look	Orienting Look	Orienting Look	Checking Look	Checking Look	Orienting Look	Checking Look	Checking Look	Checking Look	Checking Look	Orienting Look	Checking Look
Checking Look	Sharing Look	Orienting Look	Sharing Look	Orienting Look	Checking Look	Orienting Look	Checking Look	Sharing Look	Checking Look	Sharing Look	Sharing Look	Sharing Look	Orienting Look	Orienting Look	Checking Look	Sharing Look	Orienting Look	Did not see look	Checking Look	Sharing Look	Sharing Look	Checking Look	Sharing Look	Checking Look	Checking Look	Checking Look	Checking Look	Orienting Look	Sharing Look	Orienting Look	Checking Look
Checking Look	Sharing Look	Orienting Look	Sharing Look	Sharing Look	Checking Look	Sharing Look	Orienting Look	Orienting Look	Sharing Look	Checking Look	Sharing Look	Orienting Look	Orienting Look	Orienting Look	Checking Look	Orienting Look	Sharing Look	Sharing Look	Sharing Look	Sharing Look	Sharing Look	Checking Look	Sharing Look	Sharing Look	Orienting Look	Orienting Look	Sharing Look	Checking Look	Checking Look	Orienting Look	Sharing Look
Checking Look	Checking Look	Orienting Look	Checking Look	Sharing Look	Checking Look	Checking Look	Checking Look	Sharing Look	Did not see look	Checking Look	Checking Look	Checking Look	Checking Look	Checking Look	Checking Look	Checking Look	Checking Look	Sharing Look	Did not see look	Orienting Look	Checking Look	Checking Look	Checking Look	Checking Look	Checking Look	Checking Look	Checking Look	Checking Look	Sharing Look	Sharing Look	Checking Look
Orienting Look	Orienting Look	Sharing Look	Orienting Look	Sharing Look	Checking Look	Sharing Look	Sharing Look	Sharing Look	Sharing Look	Sharing Look	Checking Look	Checking Look	Sharing Look	Checking Look	Orienting Look	Orienting Look	Orienting Look	Checking Look	Sharing Look	Orienting Look	Orienting Look	Orienting Look	Checking Look	Sharing Look	Sharing Look	Orienting Look	Orienting Look	Orienting Look	Orienting Look	Orienting Look	Sharing Look
Orienting Look	Orienting Look	Orienting Look	Checking Look	Orienting Look	Orienting Look	Sharing Look	Checking Look	Orienting Look	Orienting Look	Sharing Look	Sharing Look	Orienting Look	Orienting Look	Orienting Look	Orienting Look	Orienting Look	Checking Look	Checking Look	Checking Look	Checking Look	Sharing Look	Orienting Look	Checking Look	Orienting Look	Orienting Look	Orienting Look	Checking Look	Orienting Look	Sharing Look	Orienting Look	Sharing Look
Checking Look	Sharing Look	Checking Look	Did not see look	Checking Look	Checking Look	Orienting Look	Checking Look	Checking Look	Checking Look	Checking Look	Checking Look	Orienting Look	Checking Look	Checking Look	Checking Look	Checking Look	Checking Look	Checking Look	Checking Look	Checking Look	Checking Look	Checking Look	Checking Look	Checking Look	Checking Look	Checking Look	Checking Look	Checking Look	Checking Look	Orienting Look	Did not see look

## Sheet: Set2MotherFleiss
raterEH	raterER	raterEX1	raterFL	raterFM	raterHB	raterJB	raterJC	raterKL	raterLB	raterNW	raterSQ	raterSR	raterVH
Sharing Look	Sharing Look	Sharing Look	Orienting Look	Sharing Look	Sharing Look	Sharing Look	Sharing Look	Sharing Look	Sharing Look	Sharing Look	Sharing Look	Checking Look	Sharing Look
Orienting Look	Checking Look	Orienting Look	Checking Look	Sharing Look	Checking Look	Orienting Look	Sharing Look	Orienting Look	Sharing Look	Checking Look	Orienting Look	Did not see look	Orienting Look
Checking Look	Did not see look	Checking Look	Sharing Look	Orienting Look	Sharing Look	Checking Look	Sharing Look	Orienting Look	Checking Look	Orienting Look	Orienting Look	Checking Look	Orienting Look
Checking Look	Checking Look	Sharing Look	Orienting Look	Sharing Look	Checking Look	Sharing Look	Sharing Look	Sharing Look	Checking Look	Sharing Look	Checking Look	Sharing Look	Checking Look
Checking Look	Checking Look	Sharing Look	Checking Look	Checking Look	Checking Look	Checking Look	Checking Look	Checking Look	Checking Look	Checking Look	Checking Look	Checking Look	Checking Look
Checking Look	Did not see look	Checking Look	Sharing Look	Sharing Look	Sharing Look	Sharing Look	Checking Look	Checking Look	Checking Look	Checking Look	Checking Look	Checking Look	Did not see look
Orienting Look	Orienting Look	Orienting Look	Orienting Look	Orienting Look	Orienting Look	Checking Look	Checking Look	Orienting Look	Orienting Look	Orienting Look	Orienting Look	Checking Look	Orienting Look
Sharing Look	Sharing Look	Sharing Look	Sharing Look	Sharing Look	Sharing Look	Sharing Look	Orienting Look	Sharing Look	Sharing Look	Sharing Look	Sharing Look	Sharing Look	Orienting Look
Checking Look	Checking Look	Orienting Look	Checking Look	Checking Look	Checking Look	Checking Look	Checking Look	Orienting Look	Sharing Look	Checking Look	Checking Look	Checking Look	Checking Look
Sharing Look	Checking Look	Sharing Look	Orienting Look	Checking Look	Sharing Look	Checking Look	Checking Look	Sharing Look	Sharing Look	Sharing Look	Sharing Look	Checking Look	Orienting Look
Checking Look	Orienting Look	Checking Look	Sharing Look	Sharing Look	Sharing Look	Sharing Look	Orienting Look	Orienting Look	Orienting Look	Checking Look	Checking Look	Checking Look	Checking Look
Sharing Look	Checking Look	Sharing Look	Sharing Look	Sharing Look	Sharing Look	Sharing Look	Checking Look	Checking Look	Sharing Look	Sharing Look	Sharing Look	Checking Look	Sharing Look
Orienting Look	Checking Look	Checking Look	Orienting Look	Did not see look	Checking Look	Checking Look	Checking Look	Orienting Look	Sharing Look	Orienting Look	Checking Look	Checking Look	Orienting Look
Checking Look	Checking Look	Checking Look	Checking Look	Checking Look	Checking Look	Checking Look	Checking Look	Checking Look	Checking Look	Checking Look	Sharing Look	Checking Look	Checking Look
Sharing Look	Sharing Look	Sharing Look	Orienting Look	Sharing Look	Sharing Look	Checking Look	Orienting Look	Checking Look	Orienting Look	Checking Look	Checking Look	Sharing Look	Checking Look
Orienting Look	Sharing Look	Sharing Look	Sharing Look	Sharing Look	Sharing Look	Orienting Look	Sharing Look	Orienting Look	Orienting Look	Sharing Look	Orienting Look	Sharing Look	Orienting Look
Sharing Look	Sharing Look	Checking Look	Sharing Look	Sharing Look	Sharing Look	Checking Look	Orienting Look	Orienting Look	Orienting Look	Sharing Look	Orienting Look	Sharing Look	Orienting Look
Sharing Look	Sharing Look	Sharing Look	Sharing Look	Sharing Look	Sharing Look	Sharing Look	Sharing Look	Orienting Look	Sharing Look	Sharing Look	Sharing Look	Sharing Look	Sharing Look
Checking Look	Checking Look	Checking Look	Checking Look	Checking Look	Checking Look	Checking Look	Checking Look	Checking Look	Checking Look	Checking Look	Checking Look	Checking Look	Checking Look
Sharing Look	Checking Look	Sharing Look	Orienting Look	Sharing Look	Sharing Look	Sharing Look	Checking Look	Orienting Look	Checking Look	Did not see look	Sharing Look	Checking Look	Checking Look
Sharing Look	Orienting Look	Sharing Look	Orienting Look	Orienting Look	Sharing Look	Sharing Look	Sharing Look	Sharing Look	Orienting Look	Checking Look	Orienting Look	Orienting Look	Orienting Look
Orienting Look	Orienting Look	Checking Look	Checking Look	Orienting Look	Orienting Look	Orienting Look	Checking Look	Checking Look	Orienting Look	Checking Look	Orienting Look	Checking Look	Orienting Look
Orienting Look	Checking Look	Checking Look	Checking Look	Orienting Look	Sharing Look	Orienting Look	Sharing Look	Orienting Look	Checking Look	Checking Look	Orienting Look	Checking Look	Orienting Look
Checking Look	Sharing Look	Orienting Look	Checking Look	Orienting Look	Checking Look	Checking Look	Checking Look	Orienting Look	Checking Look	Checking Look	Checking Look	Checking Look	Orienting Look
Orienting Look	Orienting Look	Checking Look	Sharing Look	Checking Look	Sharing Look	Sharing Look	Sharing Look	Orienting Look	Orienting Look	Sharing Look	Checking Look	Checking Look	Orienting Look
Sharing Look	Sharing Look	Orienting Look	Orienting Look	Sharing Look	Checking Look	Sharing Look	Orienting Look	Orienting Look	Sharing Look	Sharing Look	Orienting Look	Sharing Look	Orienting Look
Sharing Look	Checking Look	Checking Look	Sharing Look	Did not see look	Checking Look	Checking Look	Checking Look	Checking Look	Checking Look	Checking Look	Checking Look	Checking Look	Sharing Look
Sharing Look	Sharing Look	Sharing Look	Sharing Look	Sharing Look	Sharing Look	Checking Look	Checking Look	Checking Look	Orienting Look	Checking Look	Orienting Look	Orienting Look	Orienting Look
Orienting Look	Sharing Look	Checking Look	Orienting Look	Orienting Look	Sharing Look	Sharing Look	Orienting Look	Orienting Look	Checking Look	Checking Look	Orienting Look	Checking Look	Orienting Look
Checking Look	Orienting Look	Checking Look	Checking Look	Checking Look	Checking Look	Checking Look	Orienting Look	Checking Look	Checking Look	Checking Look	Checking Look	Checking Look	Orienting Look

## Sheet: Set2NonMotherFleiss
raterAB	raterAS	raterBM	raterED	raterEK	raterKF	raterKS	raterKS2	raterLL	raterLS	raterLW	raterMH	raterMW	raterSG	raterSK	raterSS	raterTL	raterWJ
Sharing Look	Orienting Look	Sharing Look	Sharing Look	Checking Look	Orienting Look	Checking Look	Checking Look	Sharing Look	Checking Look	Sharing Look	Sharing Look	Sharing Look	Sharing Look	Orienting Look	Checking Look	Sharing Look	Checking Look
Checking Look	Checking Look	Orienting Look	Orienting Look	Checking Look	Checking Look	Orienting Look	Checking Look	Orienting Look	Sharing Look	Checking Look	Orienting Look	Orienting Look	Checking Look	Orienting Look	Checking Look	Checking Look	Checking Look
Checking Look	Orienting Look	Orienting Look	Sharing Look	Checking Look	Did not see look	Checking Look	Orienting Look	Checking Look	Orienting Look	Checking Look	Sharing Look	Orienting Look	Checking Look	Checking Look	Orienting Look	Checking Look	Checking Look
Checking Look	Checking Look	Checking Look	Sharing Look	Checking Look	Checking Look	Checking Look	Checking Look	Sharing Look	Sharing Look	Checking Look	Sharing Look	Sharing Look	Checking Look	Checking Look	Checking Look	Sharing Look	Sharing Look
Checking Look	Checking Look	Checking Look	Checking Look	Checking Look	Checking Look	Checking Look	Checking Look	Checking Look	Sharing Look	Checking Look	Checking Look	Checking Look	Checking Look	Checking Look	Checking Look	Checking Look	Sharing Look
Checking Look	Checking Look	Sharing Look	Sharing Look	Checking Look	Did not see look	Checking Look	Orienting Look	Checking Look	Sharing Look	Checking Look	Sharing Look	Checking Look	Sharing Look	Sharing Look	Sharing Look	Checking Look	Checking Look
Orienting Look	Orienting Look	Orienting Look	Checking Look	Orienting Look	Orienting Look	Checking Look	Checking Look	Orienting Look	Orienting Look	Checking Look	Checking Look	Orienting Look	Checking Look	Orienting Look	Orienting Look	Orienting Look	Checking Look
Orienting Look	Orienting Look	Sharing Look	Orienting Look	Sharing Look	Orienting Look	Orienting Look	Sharing Look	Sharing Look	Sharing Look	Checking Look	Did not see look	Sharing Look	Sharing Look	Sharing Look	Orienting Look	Sharing Look	Checking Look
Checking Look	Checking Look	Checking Look	Checking Look	Checking Look	Checking Look	Checking Look	Sharing Look	Checking Look	Orienting Look	Checking Look	Checking Look	Checking Look	Checking Look	Checking Look	Checking Look	Checking Look	Checking Look
Checking Look	Sharing Look	Sharing Look	Sharing Look	Sharing Look	Checking Look	Checking Look	Checking Look	Sharing Look	Sharing Look	Sharing Look	Sharing Look	Sharing Look	Sharing Look	Sharing Look	Checking Look	Checking Look	Checking Look
Orienting Look	Checking Look	Orienting Look	Orienting Look	Checking Look	Orienting Look	Orienting Look	Sharing Look	Sharing Look	Orienting Look	Sharing Look	Sharing Look	Checking Look	Sharing Look	Orienting Look	Orienting Look	Sharing Look	Sharing Look
Sharing Look	Sharing Look	Orienting Look	Sharing Look	Sharing Look	Orienting Look	Checking Look	Sharing Look	Sharing Look	Sharing Look	Sharing Look	Checking Look	Orienting Look	Checking Look	Sharing Look	Sharing Look	Sharing Look	Sharing Look
Checking Look	Checking Look	Orienting Look	Checking Look	Checking Look	Checking Look	Checking Look	Checking Look	Orienting Look	Checking Look	Checking Look	Orienting Look	Checking Look	Checking Look	Checking Look	Orienting Look	Checking Look	Orienting Look
Checking Look	Checking Look	Checking Look	Sharing Look	Checking Look	Checking Look	Checking Look	Checking Look	Checking Look	Checking Look	Checking Look	Checking Look	Checking Look	Checking Look	Orienting Look	Checking Look	Checking Look	Checking Look
Checking Look	Sharing Look	Orienting Look	Sharing Look	Sharing Look	Sharing Look	Checking Look	Sharing Look	Sharing Look	Sharing Look	Sharing Look	Checking Look	Orienting Look	Sharing Look	Orienting Look	Orienting Look	Sharing Look	Sharing Look
Sharing Look	Sharing Look	Sharing Look	Sharing Look	Sharing Look	Orienting Look	Checking Look	Orienting Look	Sharing Look	Sharing Look	Sharing Look	Sharing Look	Sharing Look	Checking Look	Checking Look	Sharing Look	Sharing Look	Sharing Look
Sharing Look	Sharing Look	Sharing Look	Checking Look	Sharing Look	Sharing Look	Checking Look	Orienting Look	Sharing Look	Sharing Look	Sharing Look	Sharing Look	Orienting Look	Sharing Look	Orienting Look	Sharing Look	Sharing Look	Sharing Look
Sharing Look	Sharing Look	Sharing Look	Sharing Look	Sharing Look	Sharing Look	Sharing Look	Sharing Look	Sharing Look	Sharing Look	Sharing Look	Sharing Look	Sharing Look	Sharing Look	Did not see look	Sharing Look	Sharing Look	Sharing Look
Checking Look	Checking Look	Checking Look	Sharing Look	Checking Look	Checking Look	Checking Look	Checking Look	Sharing Look	Sharing Look	Checking Look	Checking Look	Checking Look	Did not see look	Checking Look	Checking Look	Checking Look	Checking Look
Checking Look	Checking Look	Orienting Look	Checking Look	Checking Look	Checking Look	Checking Look	Orienting Look	Sharing Look	Checking Look	Checking Look	Sharing Look	Checking Look	Checking Look	Checking Look	Orienting Look	Checking Look	Orienting Look
Orienting Look	Orienting Look	Sharing Look	Checking Look	Orienting Look	Orienting Look	Orienting Look	Sharing Look	Checking Look	Checking Look	Checking Look	Sharing Look	Sharing Look	Sharing Look	Checking Look	Orienting Look	Checking Look	Checking Look
Checking Look	Checking Look	Orienting Look	Checking Look	Checking Look	Orienting Look	Orienting Look	Checking Look	Orienting Look	Orienting Look	Orienting Look	Checking Look	Sharing Look	Orienting Look	Orienting Look	Orienting Look	Orienting Look	Orienting Look
Orienting Look	Orienting Look	Orienting Look	Orienting Look	Checking Look	Orienting Look	Orienting Look	Orienting Look	Orienting Look	Orienting Look	Checking Look	Checking Look	Orienting Look	Checking Look	Checking Look	Checking Look	Checking Look	Sharing Look
Sharing Look	Sharing Look	Checking Look	Checking Look	Checking Look	Orienting Look	Orienting Look	Checking Look	Checking Look	Orienting Look	Checking Look	Orienting Look	Orienting Look	Checking Look	Orienting Look	Checking Look	Checking Look	Checking Look
Checking Look	Sharing Look	Orienting Look	Sharing Look	Checking Look	Orienting Look	Checking Look	Sharing Look	Did not see look	Checking Look	Sharing Look	Sharing Look	Checking Look	Checking Look	Checking Look	Orienting Look	Sharing Look	Checking Look
Checking Look	Sharing Look	Orienting Look	Sharing Look	Checking Look	Orienting Look	Checking Look	Orienting Look	Sharing Look	Sharing Look	Sharing Look	Sharing Look	Checking Look	Sharing Look	Orienting Look	Checking Look	Checking Look	Sharing Look
Checking Look	Checking Look	Orienting Look	Checking Look	Checking Look	Checking Look	Checking Look	Checking Look	Sharing Look	Did not see look	Orienting Look	Checking Look	Checking Look	Checking Look	Checking Look	Checking Look	Sharing Look	Checking Look
Orienting Look	Orienting Look	Sharing Look	Orienting Look	Checking Look	Sharing Look	Orienting Look	Orienting Look	Checking Look	Sharing Look	Orienting Look	Orienting Look	Orienting Look	Sharing Look	Sharing Look	Orienting Look	Orienting Look	Sharing Look
Orienting Look	Orienting Look	Orienting Look	Checking Look	Orienting Look	Orienting Look	Orienting Look	Orienting Look	Checking Look	Checking Look	Checking Look	Sharing Look	Orienting Look	Orienting Look	Orienting Look	Orienting Look	Sharing Look	Sharing Look
Checking Look	Sharing Look	Checking Look	Did not see look	Checking Look	Checking Look	Checking Look	Checking Look	Checking Look	Checking Look	Checking Look	Checking Look	Checking Look	Checking Look	Checking Look	Checking Look	Checking Look	Did not see look

## Sheet: ConfidenceBarPlot
Participant	Agreement	Confidence
AB	High	3.04348
AS	High	7.04348
BM	High	7
ED	High	6.13043
EH	High	6.08696
EK	High	5.17391
ER	High	5.52174
EX1	High	6.86957
FL	High	8.13043
FM	High	6.17391
HB	High	8.73913
JB	High	5.6087
JC	High	6.26087
KF	High	6.52174
KL	High	5.69565
KS	High	5.91304
KS2	High	6.73913
LB	High	5.82609
LL	High	6.78261
LS	High	5
LW	High	7.3913
MH	High	4.73913
MW	High	3.43478
NW	High	5.78261
SG	High	6.26087
SK	High	5.17391
SQ	High	7.65217
SR	High	8
SS	High	6.95652
TL	High	6.26087
VH	High	6.26087
WJ	High	5.95652
AB	Low	2.8125
AS	Low	6.75
BM	Low	6.1875
ED	Low	5.0625
EH	Low	5.5
EK	Low	4.1875
ER	Low	4.875
EX1	Low	6.6875
FL	Low	7.5
FM	Low	5.125
HB	Low	7.3125
JB	Low	5.8125
JC	Low	6.3125
KF	Low	5.9375
KL	Low	5.4375
KS	Low	5.6875
KS2	Low	6.3125
LB	Low	5.8125
LL	Low	6.4375
LS	Low	5.0625
LW	Low	6.4375
MH	Low	4.25
MW	Low	3.375
NW	Low	5.6875
SG	Low	5.125
SK	Low	4.3125
SQ	Low	7.5625
SR	Low	6.875
SS	Low	6.5
TL	Low	4.5625
VH	Low	5.8125
WJ	Low	5.125

## Sheet: ConfidenceTTest
Participant	High	Low
AB	3.04348	2.8125
AS	7.04348	6.75
BM	7	6.1875
ED	6.13043	5.0625
EH	6.08696	5.5
EK	5.17391	4.1875
ER	5.52174	4.875
EX1	6.86957	6.6875
FL	8.13043	7.5
FM	6.17391	5.125
HB	8.73913	7.3125
JB	5.6087	5.8125
JC	6.26087	6.3125
KF	6.52174	5.9375
KL	5.69565	5.4375
KS	5.91304	5.6875
KS2	6.73913	6.3125
LB	5.82609	5.8125
LL	6.78261	6.4375
LS	5	5.0625
LW	7.3913	6.4375
MH	4.73913	4.25
MW	3.43478	3.375
NW	5.78261	5.6875
SG	6.26087	5.125
SK	5.17391	4.3125
SQ	7.65217	7.5625
SR	8	6.875
SS	6.95652	6.5
TL	6.26087	4.5625
VH	6.26087	5.8125
WJ	5.95652	5.125

## Sheet: CheckVShare
Video	Dyad.ID	Rater.Response	Mother.Response	Infant.Look.Duration	Mutual.Gaze.Zero	Mutual.Gaze.Duration	Mutual.Gaze.Hurdle	Infant.Comm.Duration	Infant.Comm.Frequency	Infant.FE	Infant.Gest	Infant.Voc	Mother.Comm.Zero	Mother.Comm.Duration	Mother.Comm.Hurdle	Mother.Comm.Frequency	Mother.FE	Mother.Gest	Mother.Voc
BIS11_SF_051822_KGfix	BIS11	Checking	N/A	0.8	0		0	0.72	1	0	0	0	0		0	0	0	0	0
BIS12_SF_052518_KGfix	BIS12	Checking	N/A	0.72	0		0	8.92	2	1	0	1	2.4	2.4	1	2	0	0	0
BIS14_FIO2_081022_KGfix	BIS14	Checking	N/A	1.21476	0.57476	0.57476	1	0.32	1	0	0	1	1.32	1.32	1	1	0	0	0
BIS14_FIO2_102604_KGfix	BIS14	Checking	N/A	0.48	0.48	0.48	1	0.44	1	0	0	1	0.947	0.947	1	2	0	0	0
BIS5_FIO_143611_KGfix	BIS5	Checking	N/A	1	0		0	5.984	3	1	1	1	0		0	0	0	0	0
BIS7_SF_031111_KGfix	BIS7	Checking	N/A	1.4	0		0	6.46	3	1	0	1	0		0	0	0	0	0
BIS9_SF_021503_KGfix	BIS9	Checking	N/A	0.72	0		0	3.836	2	0	0	0	2.68	2.68	1	2	0	0	0
UK7_Session1_freeplay1_074919_KGfix	UK7	Checking	Sharing	1.63996	0		0	0	0	0	0	0	5.35931	5.35931	1	2	0	1	0
UK4_Session1_freeplay1_081715.mp4	UK4	Checking	Checking	0.36	0		0	1.74	2	0	0	0	1.84	1.84	1	1	0	0	0
BIS11_FIO_052105_KGfix	BIS11	Sharing	N/A	2.59994	2.59994	2.59994	1	3.27992	1	0	1	0	18.9363	18.9363	1	5	1	0	1
BIS12_SF_014314_KGfix	BIS12	Sharing	N/A	0.96	0		0	11.624	4	1	0	0	8.4	8.4	1	4	0	1	1
BIS14_FIO2_064404_KGfix	BIS14	Sharing	N/A	1.32	0.72	0.72	1	2.92	2	1	0	1	12.804	12.804	1	3	1	0	1
BIS4_SF_010322_KGfix	BIS4	Sharing	N/A	1.52	0.96	0.96	1	4.142	2	1	0	1	12.924	12.924	1	3	0	1	1
BIS4_SF_011113_KGfix	BIS4	Sharing	N/A	0.76	0		0	9.39	2	1	0	1	14.1	14.1	1	3	0	1	1
BIS4_SF_042120_KGfix	BIS4	Sharing	N/A	3.67991	0		0	6.58884	3	1	0	0	4.95214	4.95214	1	2	0	0	1
UK2_Session1_freeplay1_051410_KGfix	UK2	Sharing	Sharing	9.55976	0		0	3.55991	2	1	0	1	21.8834	21.8834	1	2	0	1	1
UK3_Session1_freeplay1_044107_KGfix	UK3	Sharing	Checking	2.63993	2.19995	2.19995	1	1.47821	2	0	0	1	3.67991	3.67991	1	3	0	0	1
UK3_Session1_freeplay1_071110_KGfix	UK3	Sharing	Orienting	1.91995	1.91995	1.91995	1	4.43989	4	1	1	0	5.31987	5.31987	1	4	1	0	1
UK3_Session1_freeplay1_083223_KGfix	UK3	Sharing	Sharing	4.87988	4.87988	4.87988	1	12.7197	4	1	1	1	20.0828	20.0828	1	3	1	1	1
UK3_Session1_freeplay1_084224_KGfix	UK3	Sharing	Unknown	2.96015	2.88015	2.88015	1	6.64006	2	0	1	1	9.95975	9.95975	1	3	0	1	1
